# Supplementary material for: Voghera Sweet Pepper Regulates Cell Death Pathways in an Aging In Vitro Model
Source: Nutrients. 2025 Jun 27;17(13):2147. doi: 10.3390/nu17132147 (PMC12251965; doi:10.3390/nu17132147)
Supplement: Supplementary file 1 [file nutrients-17-02147-s001.zip]

Archive with 1 entries (1 files):
- nutrients-3676171-supplementary.pdf
